# Supplementary material for: Cyclophilin A‐mediated cis/trans isomerization modulates RIN4 to control intracellular rhizobial infection in legumes
Source: New Phytol. 2026 Apr 4;250(6):3932–45. doi: 10.1111/nph.71147 (PMC13193524; doi:10.1111/nph.71147)
Supplement: Supplementary file 2 — Table S3 Differential gene expression in RNA‐seq. Please note: Wiley is not responsible for the content or functionality of any Supporting Information supplied by the authors. Any queries (other than missing material) should be directed to the New Phytologist Central Office. [file NPH-250-3932-s001.xlsx]

## Sheet: Sheet1
Cyclophilin A-mediated cis/trans isomerization modulates RIN4 to control intracellular rhizobial infection in legumes
Takashi Goto, Kasper Røjkjær Andersen, Masaru Bamba, Shusei Sato, Masayuki Sugawara, Kiwamu Minamisawa, Masayoshi Kawaguchi, Jens Stougaard, and Yasuyuki Kawaharada
Article acceptance date: 13 March 2026
Supplementary table 3. Differential gene expression in RNA-seq
	MG20_control_R1	MG20_control_R2	MG20_control_R3	MG20_ΔT3SS_R1	MG20_ΔT3SS_R2	MG20_ΔT3SS_R3	cypA1_control_R1	cypA1_control_R2	cypA1_control_R3	cypA1_ΔT3SS_R1	cypA1_ΔT3SS_R2	cypA1_ΔT3SS_R3	Annotation	TAIR
LotjaGi1g1v0037500_LC	8.34199	17.2203	12.3373	19.1235	107.822	31.8045	3.15233	0	0	0.938823	0	0.696951	NA
LotjaGi1g1v0039300_LC	23.1722	27.1899	23.2231	16.104	15.9737	14.312	28.371	23.9777	22.0753	20.6541	19.7992	24.3933	Disease resistance protein (TIR-NBS-LRR class)	AT4G12010.1
LotjaGi1g1v0052000	47.2713	60.7241	61.6863	137.89	826.639	111.316	80.3844	53.7101	38.2072	75.1059	113.845	85.725	Ribosomal biogenesis protein LAS1	AT5G12220.1
LotjaGi1g1v0062600	58.3939	52.5672	71.8463	24.1559	3.99342	12.7218	34.6756	43.1599	44.1505	9.38823	14.0244	13.939	NFR1	AT3G21630.1
LotjaGi1g1v0063900	15.7571	10.876	17.4173	11.0715	11.9803	12.7218	3.15233	5.75465	5.94334	12.2047	13.1994	16.7268	Integrator complex subunit 7	AT4G20060.1
LotjaGi1g1v0074000	133.472	94.2584	92.8922	48.3119	51.9145	62.0187	61.4705	99.7473	149.433	52.5741	61.0474	49.4835	NA	NA
LotjaGi1g1v0088300	3.70755	2.71899	2.17716	6.03899	0	4.77067	12.6093	15.3457	13.5848	9.38823	13.1994	17.4238	Disease resistance protein (NBS-LRR class); RPS2	AT4G27190.1
LotjaGi1g1v0108500	16.684	9.96963	13.063	11.0715	11.9803	6.36089	12.6093	9.59109	11.8867	0.938823	3.29986	2.7878	Peroxidase	AT5G58390.1
LotjaGi1g1v0125900	68.5897	80.6634	92.1665	90.5848	103.829	122.447	75.6559	80.5651	84.0558	69.4729	64.3473	71.089	Cell wall protein AWA1 isoform 1	AT3G07660.1
LotjaGi1g1v0131600_LC	129.764	58.0051	109.584	249.611	419.31	356.21	176.531	45.0781	140.942	71.3506	42.8982	37.6354	NA	NA
LotjaGi1g1v0134900	53.7595	62.5368	49.349	73.4743	135.776	85.872	58.3181	57.5465	42.4524	61.9623	54.4477	48.7866	Rhamnogalacturonate lyase	AT1G09890.4
LotjaGi1g1v0143900	107.519	108.76	127.001	102.663	123.796	109.725	58.3181	82.4833	76.4144	67.5953	72.5969	87.8158	RNA binding protein, putative	AT1G22330.1
LotjaGi1g1v0148100	27.8066	12.6886	15.9659	7.04548	7.98685	4.77067	18.914	19.1822	21.2262	15.96	11.5495	10.4543	Glucan 1,3-beta-glucosidase	AT4G16680.1
LotjaGi1g1v0149600_LC	9.26888	3.62532	3.6286	9.05848	15.9737	19.0827	7.88083	3.83643	4.24524	3.75529	3.29986	0.696951	Ribonuclease H	AT5G61090.1
LotjaGi1g1v0152000	79.7124	206.643	137.161	7.04548	7.98685	3.18045	208.054	96.87	144.338	18.7765	13.1994	6.96951	Nitrate reductase	AT1G77760.1
LotjaGi1g1v0164400_LC	0.926888	0.90633	2.17716	8.05198	19.9671	4.77067	0	0.959109	0.849049	3.75529	6.59972	2.7878	NA	NA
LotjaGi1g1v0167600	38.0024	47.1292	42.8175	55.3574	47.9211	58.8382	58.3181	62.3421	49.2448	44.1247	38.7734	41.8171	NA	NA
LotjaGi1g1v0191200	46.3444	31.7216	43.5432	50.3249	51.9145	49.2969	100.875	67.1376	81.5087	74.167	86.6213	73.1799	DNA/RNA helicase protein	AT5G07810.1
LotjaGi1g1v0194700_LC	3.70755	4.53165	3.6286	10.065	11.9803	11.1316	6.30466	6.71376	4.24524	7.51059	4.12483	2.7878	NA	NA
LotjaGi1g1v0215100	25.9529	27.1899	19.5945	20.13	23.9605	22.2631	36.2518	42.2008	32.2639	30.0423	39.5983	39.0293	Hypersensitive-induced response protein 1	AT5G62740.1
LotjaGi1g1v0218100	11.1227	9.0633	10.1601	5.03249	3.99342	3.18045	9.45699	4.79554	3.3962	11.2659	9.07462	9.06036	RP/EB family microtubule-associated protein	AT5G62500.1
LotjaGi1g1v0241500	5.56133	8.15697	8.70865	4.02599	3.99342	3.18045	7.88083	8.63198	6.79239	3.75529	5.77476	4.87866	NA	NA
LotjaGi1g1v0243300	27.8066	25.3773	23.9488	21.1364	19.9671	20.6729	34.6756	36.4461	35.6601	27.2259	24.749	29.9689	Cryptochrome 1	AT4G08920.1
LotjaGi1g1v0244700_LC	12.0495	17.2203	16.6916	15.0975	67.8882	33.3947	0	1.91822	1.6981	0	0	1.3939	PP2A regulatory subunit TAP46	AT5G53000.1
LotjaGi1g1v0248700	0	0.90633	0	4.02599	3.99342	1.59022	0	0	0	0	0.824965	0	Rhomboid-like protein	AT1G77860.2
LotjaGi1g1v0251400	7.4151	2.71899	2.90288	7.04548	7.98685	7.95111	18.914	33.5688	30.5658	23.4706	40.4233	23.6963	NA	NA
LotjaGi1g1v0257100	24.0991	33.5342	23.2231	2.013	7.98685	6.36089	25.2186	31.6506	36.5091	0.938823	3.29986	7.66646	NA	NA
LotjaGi1g1v0264800	2.78066	0.90633	2.90288	2.013	7.98685	1.59022	64.6228	34.5279	38.2072	21.5929	21.4491	29.2719	Cyclin A1	AT1G44110.1
LotjaGi1g1v0269300_LC	23.1722	12.6886	26.8517	33.2144	131.783	50.8871	25.2186	12.4684	10.1886	18.7765	14.0244	19.5146	NA	NA
LotjaGi1g1v0274200	3.70755	16.3139	6.53149	0	0	1.59022	7.88083	11.5093	8.49049	0	0	1.3939	WAT1-related protein (MtN21)	AT1G70260.1
LotjaGi1g1v0277600_LC	18.5378	17.2203	22.4973	11.0715	15.9737	12.7218	14.1855	13.4275	10.1886	11.2659	9.07462	10.4543	NA	NA
LotjaGi1g1v0289900	43.5637	59.8178	66.0406	84.5458	67.8882	93.8232	45.7088	46.9963	56.8863	42.247	42.8982	40.4232	WD-repeat protein, putative	AT5G24320.1
LotjaGi1g1v0302100	24.0991	33.5342	26.8517	36.2339	47.9211	60.4285	9.45699	23.0186	22.9243	34.7365	39.5983	36.9384	Unc93-like protein 2	AT1G18000.1
LotjaGi1g1v0310300	20.3915	9.96963	21.7716	44.2859	143.763	49.2969	22.0663	19.1822	16.1319	41.3082	28.8738	27.878	NA	NA
LotjaGi1g1v0312700	3.70755	2.71899	3.6286	11.0715	11.9803	7.95111	1.57617	2.87733	5.09429	11.2659	9.07462	6.27256	Tetratricopeptide repeat (TPR)-like superfamily protein	AT4G39470.1
LotjaGi1g1v0314800	12.9764	16.3139	12.3373	21.1364	19.9671	22.2631	11.0332	12.4684	5.94334	20.6541	15.6743	17.4238	NA	NA
LotjaGi1g1v0322500	49.1251	47.1292	27.5774	25.1624	27.954	19.0827	34.6756	43.1599	44.9996	47.88	51.1478	52.2713	Farnesylcysteine lyase	AT5G63910.1
LotjaGi1g1v0328500_LC	0.926888	0.90633	0.725721	0	0	9.54134	195.445	158.253	112.074	59.1459	56.9226	78.0585	NA	NA
LotjaGi1g1v0334900	15.7571	19.9393	13.063	9.05848	11.9803	7.95111	28.371	20.1413	17.83	11.2659	15.6743	11.8482	Kinase family protein	AT5G50860.1
LotjaGi1g1v0344600	5.56133	8.15697	5.80577	18.117	11.9803	23.8533	20.4902	17.264	11.8867	15.0212	11.5495	13.939	F-box protein, putative	AT5G22720.1
LotjaGi1g1v0364300	23.1722	29.0026	26.1259	37.2404	63.8948	47.7067	36.2518	50.8328	44.1505	77.9223	66.8222	75.9677	Branched-chain-amino-acid aminotransferase	AT1G10070.1
LotjaGi1g1v0372200	2.78066	7.25064	4.35432	9.05848	15.9737	9.54134	4.7285	5.75465	3.3962	5.63294	3.29986	3.48475	Pentatricopeptide repeat-containing protein	AT4G33170.1
LotjaGi1g1v0382400	40.7831	46.2229	52.2519	36.2339	19.9671	19.0827	91.4176	117.011	73.0182	66.6564	80.0216	84.3311	Adenine phosphoribosyltransferase-like protein	AT5G11160.1
LotjaGi1g1v0392000_LC	23.1722	6.34431	20.3202	10.065	19.9671	9.54134	145.007	37.4052	93.3954	42.247	18.9742	21.6055	Major facilitator superfamily protein	AT3G45680.1
LotjaGi1g1v0393500	47.2713	45.3165	37.0118	29.1884	23.9605	28.624	37.828	37.4052	39.9053	36.6141	39.5983	47.3927	COP9 signalosome complex subunit 5	AT1G71230.1
LotjaGi1g1v0406800	50.0519	55.2862	54.429	80.5198	95.8422	79.5111	85.1129	69.0558	62.8296	82.6164	79.1967	90.6036	Leucine-rich receptor-like kinase	AT2G25790.1
LotjaGi1g1v0409200	17.6109	22.6583	16.6916	16.104	15.9737	12.7218	3.15233	8.63198	8.49049	14.0823	18.1492	16.7268	Tryptophan-tRNA ligase	AT2G25840.2
LotjaGi1g1v0413600_LC	12.0495	15.4076	15.2401	29.1884	139.77	41.3458	29.9471	15.3457	11.8867	11.2659	14.0244	18.1207	NA	NA
LotjaGi1g1v0414100	50.9788	58.9115	42.0918	69.4483	95.8422	76.3307	45.7088	38.3643	49.2448	42.247	54.4477	50.1805	NA	NA
LotjaGi1g1v0443200	6.48822	4.53165	10.1601	1.0065	0	0	6.30466	10.5502	7.64144	3.75529	8.24965	6.96951	Protein SCO1, mitochondrial-like protein	AT3G08950.1
LotjaGi1g1v0450800_LC	6.48822	10.876	20.3202	9.05848	7.98685	11.1316	23.6425	36.4461	22.9243	29.1035	54.4477	29.2719	NA	NA
LotjaGi1g1v0461500	102.885	116.01	105.229	96.6238	83.8619	79.5111	86.6891	89.1971	88.3011	90.127	102.296	98.2701	Kinase family protein	AT5G01020.1
LotjaGi1g1v0470700_LC	491.251	211.175	406.404	746.821	1725.16	1184.72	638.347	128.521	446.6	281.647	80.8466	116.391	NA	NA
LotjaGi1g1v0475000_LC	228.941	276.431	217.716	186.202	123.796	138.349	435.022	297.324	256.413	253.482	262.339	278.78	Tetratricopeptide repeat (TPR)-like superfamily protein	AT1G16480.1
LotjaGi1g1v0481300	53.7595	33.5342	52.9776	73.4743	227.625	108.135	53.5896	42.2008	65.3768	47.88	31.3487	43.211	NA	NA
LotjaGi1g1v0486900	6.48822	9.0633	11.6115	22.1429	27.954	42.936	12.6093	16.3048	11.8867	13.1435	15.6743	16.7268	Biotin carboxyl carrier protein of acetyl-CoA carboxylase	AT5G16390.1
LotjaGi1g1v0487700	57.467	45.3165	52.2519	28.1819	15.9737	30.2142	39.4041	46.9963	47.5467	50.6965	51.1478	41.1201	Lecithin:cholesterol acyltransferase family protein	AT3G03310.1
LotjaGi1g1v0535800	24.0991	17.2203	17.4173	25.1624	23.9605	20.6729	52.0135	33.5688	52.641	27.2259	30.5237	34.8475	NA	NA
LotjaGi1g1v0537300_LC	0	0	0	1.0065	0	0	0	0.959109	1.6981	3.75529	3.29986	2.09085	NA	NA
LotjaGi1g1v0542300	192.793	212.081	177.076	167.079	127.79	143.12	203.325	229.227	236.885	163.355	188.917	179.813	NA	NA
LotjaGi1g1v0553700	208.55	175.828	181.43	144.936	131.783	146.301	200.173	203.331	196.13	186.826	170.768	177.723	Kinase family protein	AT3G13670.1
LotjaGi1g1v0560400	20.3915	24.4709	39.1889	39.2534	35.9408	50.8871	1.57617	3.83643	9.33954	9.38823	10.7245	7.66646	Peptidyl-prolyl cis-trans isomerase (CyPA1)	AT2G16600.1
LotjaGi1g1v0597100	49.1251	52.5672	51.5262	36.2339	23.9605	27.0338	50.4373	55.6283	51.792	46.0023	34.6485	50.1805	NA	NA
LotjaGi1g1v0608900	100.104	108.76	113.938	58.3769	63.8948	44.5262	163.921	104.543	121.414	49.7576	54.4477	67.6042	2-oxoglutarate (2OG) and Fe(II)-dependent oxygenase superfamily protein	AT3G21420.1
LotjaGi1g1v0609900	36.1486	38.9722	29.7545	54.3509	71.8816	62.0187	29.9471	29.7324	29.7167	31.92	42.8982	29.2719	Calcineurin-like Serine-threonine protein phosphatase	AT1G18480.1
LotjaGi1g1v0613100	1832.46	2353.74	2079.92	1645.62	1665.26	1647.47	2882.81	2642.34	2046.21	2074.8	2034.36	2225.36	2-isopropylmalate synthase	AT1G74040.1
LotjaGi1g1v0613300	431.93	365.251	422.369	290.878	347.428	314.864	466.545	584.097	495.845	344.548	301.112	301.78	2-isopropylmalate synthase	AT1G74040.1
LotjaGi1g1v0635900	47.2713	48.0355	55.1548	40.2599	43.9277	46.1165	69.3513	60.4238	59.4334	55.3906	56.0976	42.514	40S ribosomal protein S27	AT3G61110.1
LotjaGi1g1v0640700	7.4151	8.15697	7.25721	9.05848	7.98685	9.54134	25.2186	14.3866	10.1886	16.8988	14.8494	16.0299	GATA transcription factor	AT4G32890.1
LotjaGi1g1v0666700	19.4646	19.9393	16.6916	37.2404	139.77	33.3947	25.2186	14.3866	18.6791	16.8988	19.7992	18.8177	Strictosidine synthase family protein	AT2G41290.1
LotjaGi1g1v0666800_LC	116.788	124.167	129.904	195.261	1034.3	273.518	200.173	121.807	122.263	97.6376	130.345	121.269	NA	NA
LotjaGi1g1v0668100	39.8562	30.8152	36.286	20.13	31.9474	23.8533	28.371	45.0781	66.2258	11.2659	9.89958	12.5451	2-oxoglutarate-dependent dioxygenase	AT1G52800.1
LotjaGi1g1v0668300	24.0991	23.5646	20.3202	10.065	11.9803	7.95111	14.1855	10.5502	17.83	4.69412	4.94979	4.87866	2-oxoglutarate-dependent dioxygenase	AT1G52790.1
LotjaGi1g1v0689500	24.0991	20.8456	18.143	10.065	11.9803	12.7218	371.975	166.885	243.677	218.746	207.891	172.844	Translin	AT2G37020.1
LotjaGi1g1v0699300	186.304	184.891	205.379	229.481	163.73	198.778	96.1461	135.234	95.0935	190.581	194.692	164.48	Cation/H(+) antiporter	AT3G53720.1
LotjaGi1g1v0702200	1.85378	1.81266	0.725721	4.02599	11.9803	9.54134	0	0.959109	0	1.87765	4.12483	1.3939	NA	NA
LotjaGi1g1v0723600_LC	85.2737	58.9115	65.3149	41.2664	43.9277	25.4436	157.617	70.0149	84.9049	68.5341	57.7476	52.9683	NA	NA
LotjaGi1g1v0727600	37.0755	35.3469	35.5603	16.104	3.99342	11.1316	37.828	24.9368	32.2639	26.287	33.8236	34.1506	Cyclin family protein	AT3G63120.1
LotjaGi1g1v0735300	3.70755	5.43798	4.35432	5.03249	3.99342	3.18045	7.88083	10.5502	6.79239	5.63294	8.24965	9.75731	NA	NA
LotjaGi1g1v0751800_LC	24.0991	25.3773	14.5144	37.2404	47.9211	34.9849	29.9471	20.1413	12.7357	2.81647	10.7245	12.5451	NA	NA
LotjaGi1g1v0756600	27.8066	24.4709	28.3031	19.1235	15.9737	12.7218	25.2186	26.855	28.8677	30.9812	32.9986	23.6963	Nitrogen regulatory protein P-II like	AT4G01900.1
LotjaGi1g1v0759000_LC	11.1227	20.8456	14.5144	11.0715	7.98685	9.54134	18.914	17.264	19.5281	19.7153	25.5739	17.4238	Receptor-like Serine/Threonine-kinase	AT4G02010.1
LotjaGi1g1v0759900	15.7571	13.595	19.5945	11.0715	15.9737	7.95111	4.7285	2.87733	0	3.75529	3.29986	5.57561	BZIP transcription factor	AT3G62420.1
LotjaGi1g1v0765700	429.149	387.003	417.289	525.392	575.053	543.856	359.366	402.826	395.657	436.553	449.606	421.655	NA	NA
LotjaGi1g1v0766400	26.8797	28.0962	31.206	32.2079	27.954	33.3947	25.2186	19.1822	20.3772	16.8988	19.7992	23.6963	Bifunctional protein FolD	AT3G12290.1
LotjaGi1g1v0797200	25.026	22.6583	28.3031	10.065	15.9737	12.7218	34.6756	32.6097	22.9243	12.2047	16.4993	8.36341	O-methyltransferase-like protein	AT5G54160.1
LotjaGi2g1v0002800_LC	435.637	382.471	412.935	316.04	279.54	291.011	422.412	422.008	435.562	285.402	210.366	353.354	NA	NA
LotjaGi2g1v0018600	0	0	0	7.04548	15.9737	1.59022	0	0	0.849049	4.69412	4.94979	6.27256	O-methyltransferase	AT5G54160.1
LotjaGi2g1v0019900	198.354	254.679	216.265	105.682	79.8685	124.037	132.398	168.803	162.168	133.313	98.9958	107.33	O-methyltransferase	AT5G54160.1
LotjaGi2g1v0025500_LC	6.48822	7.25064	7.25721	20.13	19.9671	15.9022	14.1855	12.4684	13.5848	20.6541	14.8494	9.75731	NA	NA
LotjaGi2g1v0037500	14.8302	16.3139	17.4173	38.2469	39.9342	28.624	26.7948	16.3048	25.4715	20.6541	14.0244	14.636	NA	NA
LotjaGi2g1v0055500_LC	0	0	0	3.01949	7.98685	11.1316	0	0.959109	0.849049	1.87765	1.64993	0.696951	NA	NA
LotjaGi2g1v0076500	0.926888	0	1.45144	2.013	3.99342	4.77067	0	0	0	0.938823	0	0	Cysteine-rich receptor-like kinase	AT4G23160.2
LotjaGi2g1v0091300_LC	7.4151	8.15697	7.98293	7.04548	23.9605	3.18045	0	0.959109	0	0	0	0	NA	NA
LotjaGi2g1v0100300	27.8066	25.3773	35.5603	20.13	23.9605	17.4925	23.6425	23.9777	31.4148	31.92	40.4233	42.514	NA	NA
LotjaGi2g1v0101100	31.5142	35.3469	29.0288	33.2144	43.9277	34.9849	28.371	29.7324	26.3205	17.8376	22.2741	24.3933	NA	NA
LotjaGi2g1v0101500	25.026	33.5342	29.7545	19.1235	19.9671	19.0827	25.2186	21.1004	24.6224	26.287	27.2239	30.6658	NA	NA
LotjaGi2g1v0103400	9.26888	12.6886	7.25721	2.013	0	0	11.0332	10.5502	11.0376	11.2659	14.0244	11.1512	NA	NA
LotjaGi2g1v0128600	7.4151	5.43798	7.25721	8.05198	7.98685	7.95111	3.15233	4.79554	3.3962	8.44941	12.3745	8.36341	Polypyrimidine tract-binding-like protein	AT1G43190.1
LotjaGi2g1v0134300	328.118	350.75	323.671	155.001	143.763	181.285	326.266	350.075	231.79	279.769	195.517	228.6	Extensin	AT1G21310.1
LotjaGi2g1v0148700_LC	223.38	228.395	234.408	242.566	263.566	271.928	140.279	125.643	124.81	108.903	139.419	150.541	NA	NA
LotjaGi2g1v0163500	281.774	292.745	293.191	187.209	131.783	182.876	198.597	237.859	258.96	208.419	211.191	223.721	Kunitz trypsin inhibitor	AT1G73260.1
LotjaGi2g1v0167800_LC	570.036	571.894	581.302	874.646	3338.5	1038.42	791.235	474.759	410.091	431.859	603.875	439.776	Glutathione S-transferase T3	AT3G47680.1
LotjaGi2g1v0185100	2.78066	2.71899	2.17716	1.0065	0	0	1.57617	2.87733	1.6981	0	0	0	Cyclic nucleotide gated channel protein	AT3G17700.1
LotjaGi2g1v0187400	29.6604	31.7216	30.4803	18.117	15.9737	22.2631	12.6093	12.4684	5.94334	14.0823	18.9742	21.6055	Chalcone reductase	AT1G59960.1
LotjaGi2g1v0189200_LC	14.8302	26.2836	12.3373	16.104	15.9737	17.4925	69.3513	34.5279	41.6034	61.0235	43.7232	30.6658	Dihydroxyacetone kinase family protein	AT3G17770.1
LotjaGi2g1v0202400	36.1486	20.8456	22.4973	53.3444	63.8948	41.3458	28.371	20.1413	19.5281	56.3294	53.6227	52.2713	NA	NA
LotjaGi2g1v0221100	25.9529	37.1595	21.0459	8.05198	3.99342	7.95111	37.828	13.4275	22.0753	15.0212	14.0244	14.636	Xyloglucan endotransglucosylase/hydrolase	AT4G28850.1
LotjaGi2g1v0229400	6.48822	6.34431	5.80577	15.0975	19.9671	12.7218	20.4902	11.5093	16.1319	7.51059	4.94979	7.66646	WRKY transcription factor (LjWRKY33)	AT2G38470.1
LotjaGi2g1v0235600	90.835	77.0381	85.635	43.2794	43.9277	54.0676	56.742	52.751	59.4334	73.2282	59.3975	77.3616	Kinase family protein	AT4G31170.1
LotjaGi2g1v0239900	5.56133	6.34431	6.53149	1.0065	0	0	12.6093	10.5502	3.3962	10.3271	8.24965	11.8482	CRS1/YhbY (CRM) domain protein	AT3G27550.2
LotjaGi2g1v0241100	7.4151	7.25064	8.70865	6.03899	3.99342	6.36089	6.30466	6.71376	9.33954	15.96	16.4993	16.0299	Kinase family protein	AT5G47750.1
LotjaGi2g1v0245000	19.4646	9.0633	14.5144	18.117	39.9342	25.4436	14.1855	10.5502	11.8867	8.44941	9.07462	9.06036	NA	NA
LotjaGi2g1v0254500	309.581	308.152	333.106	561.626	866.573	664.713	487.035	375.971	436.411	460.023	386.909	394.474	ATP-dependent zinc metalloprotease FtsH	AT5G40010.1
LotjaGi2g1v0260300	29.6604	28.0962	22.4973	26.1689	31.9474	25.4436	22.0663	18.2231	15.2829	10.3271	11.5495	12.5451	Polypyrimidine tract-binding-like protein	AT3G01150.1
LotjaGi2g1v0263500_LC	13.9033	18.1266	17.4173	30.1949	19.9671	23.8533	31.5233	38.3643	24.6224	22.5318	18.9742	24.3933	Ubiquitin conjugation factor E4, putative	AT5G15400.1
LotjaGi2g1v0274000	38.9293	34.4406	38.4632	26.1689	23.9605	25.4436	40.9803	30.6915	30.5658	31.92	31.3487	29.2719	NA	NA
LotjaGi2g1v0283300	25.9529	21.7519	21.0459	31.2014	39.9342	38.1654	44.1326	34.5279	30.5658	30.9812	34.6485	27.878	Protein MIZU-KUSSEI 1	AT3G25640.2
LotjaGi2g1v0297600	7.4151	8.15697	10.8858	18.117	43.9277	19.0827	7.88083	14.3866	7.64144	9.38823	9.89958	7.66646	UDP-glycosyltransferase	AT1G01390.1
LotjaGi2g1v0298900	14.8302	12.6886	11.6115	6.03899	3.99342	4.77067	11.0332	23.9777	12.7357	13.1435	16.4993	19.5146	Cell division topological specificity factor-like protein	AT1G69390.1
LotjaGi2g1v0299500_LC	1.85378	0.90633	0	1.0065	3.99342	3.18045	96.1461	63.3012	39.0562	27.2259	94.871	57.15	NA	NA
LotjaGi2g1v0323200	1.85378	0.90633	0	2.013	7.98685	4.77067	0	0	0	0.938823	0.824965	0	Cysteine-rich receptor-like kinase	AT1G70530.1
LotjaGi2g1v0323700	189.085	243.803	209.008	286.852	163.73	265.567	80.3844	139.071	110.376	261.932	218.616	275.296	Tryptophan aminotransferase-like protein	AT1G23320.1
LotjaGi2g1v0332000	3.70755	4.53165	0.725721	2.013	0	0	11.0332	8.63198	11.8867	2.81647	4.12483	4.87866	NA	NA
LotjaGi2g1v0334600	11.1227	10.876	10.8858	4.02599	3.99342	4.77067	9.45699	13.4275	11.0376	14.0823	8.24965	12.5451	Inositol-tetrakisphosphate 1-kinase	AT5G16760.1
LotjaGi2g1v0350300	12.9764	8.15697	8.70865	19.1235	19.9671	23.8533	9.45699	4.79554	11.0376	5.63294	9.89958	9.75731	CC-NBS-LRR disease resistance protein	AT3G14470.1
LotjaGi2g1v0354000	18.5378	14.5013	20.3202	34.2209	59.9014	39.7556	22.0663	17.264	16.1319	11.2659	12.3745	13.939	Phosphatase 2C family protein	AT3G51470.1
LotjaGi2g1v0368900	2894.67	3451.31	3544.42	5381.74	19607.7	6760.04	4353.37	2653.85	2334.04	4847.14	4260.95	3261.03	NA	NA
LotjaGi2g1v0371600	37.0755	32.6279	36.286	17.1105	3.99342	6.36089	9.45699	17.264	16.1319	15.0212	17.3243	19.5146	NA	NA
LotjaGi2g1v0383700	3.70755	3.62532	2.90288	10.065	15.9737	12.7218	7.88083	5.75465	6.79239	3.75529	2.4749	4.18171	Zinc finger, B-box	AT2G21320.1
LotjaGi2g1v0385500	0	0	0	1.0065	15.9737	11.1316	0	0	0.849049	1.87765	3.29986	0.696951	Cytochrome P450	AT4G36380.1
LotjaGi2g1v0385800	21.3184	27.1899	34.8346	12.078	11.9803	9.54134	18.914	26.855	28.8677	17.8376	22.2741	32.7567	Thioredoxin	AT3G51030.1
LotjaGi2g1v0387200	103.811	94.2584	121.195	144.936	91.8488	95.4134	61.4705	52.751	62.8296	120.169	109.72	103.149	jasmonic acid carbocyl methyltransferase	AT1G19640.1
LotjaGi2g1v0387500	5.56133	13.595	8.70865	13.0845	7.98685	3.18045	12.6093	35.487	25.4715	30.9812	37.1234	44.6049	NA	NA
LotjaGi2g1v0390800	33.368	28.0962	34.8346	26.1689	27.954	17.4925	37.828	29.7324	35.6601	46.9412	43.7232	41.1201	DNA/RNA helicase protein	AT5G66750.1
LotjaGi2g1v0392900	20.3915	17.2203	20.3202	14.091	11.9803	14.312	9.45699	7.67287	9.33954	15.96	15.6743	18.8177	Transcription factor	AT4G36730.1
LotjaGi2g1v0395700	2.78066	2.71899	3.6286	7.04548	7.98685	9.54134	1.57617	2.87733	3.3962	5.63294	4.12483	7.66646	BTB/POZ domain-containing protein	AT3G50780.1
LotjaGi2g1v0402600	6.48822	2.71899	3.6286	3.01949	3.99342	4.77067	9.45699	9.59109	7.64144	1.87765	3.29986	3.48475	DNA polymerase	AT5G67100.1
LotjaGi2g1v0402700_LC	0.926888	3.62532	3.6286	3.01949	3.99342	1.59022	50.4373	14.3866	27.1696	19.7153	14.0244	20.9085	Myb family transcription factor family protein	AT5G08520.1
LotjaGi2g1v0403600	52.8326	42.5975	39.9146	51.3314	67.8882	60.4285	39.4041	38.3643	38.2072	34.7365	28.0488	24.3933	AP2-like ethylene-responsive transcription factor	AT4G36920.1
LotjaGi2g1v0410300	18.5378	14.5013	14.5144	16.104	31.9474	25.4436	9.45699	6.71376	11.8867	10.3271	15.6743	10.4543	MYB transcription factor	AT5G67580.1
LotjaGi2g1v0413000	12.0495	13.595	18.8687	7.04548	3.99342	7.95111	4.7285	8.63198	7.64144	9.38823	10.7245	11.1512	NA	NA
LotjaGi2g1v0419100	25.026	12.6886	17.4173	10.065	19.9671	15.9022	33.0995	37.4052	39.0562	13.1435	12.3745	8.36341	Expansin-like protein	AT4G17030.1
LotjaGi2g1v0419200	21.3184	19.0329	26.8517	14.091	11.9803	19.0827	28.371	32.6097	28.8677	19.7153	27.2239	26.4841	Histone-lysine N-methyltransferase, H3 lysine-9 specific	AT2G22740.1
LotjaGi2g1v0426500	65.809	49.8482	52.2519	18.117	19.9671	14.312	47.285	55.6283	56.8863	18.7765	12.3745	12.5451	NA	NA
LotjaGi2g1v0428300_LC	23.1722	27.1899	27.5774	38.2469	55.9079	50.8871	29.9471	29.7324	34.811	35.6753	36.2985	25.0902	NA	NA
LotjaGi2g1v0440600	14.8302	10.876	10.8858	16.104	15.9737	19.0827	14.1855	18.2231	17.83	10.3271	9.07462	9.06036	Protein transport protein SEC13	AT1G64350.1
LotjaGi2g1v0445600	0.926888	0.90633	1.45144	3.01949	3.99342	9.54134	11.0332	3.83643	9.33954	2.81647	2.4749	1.3939	Ethylene-responsive transcription factor	AT1G71450.1
LotjaGi2g1v0446800	23.1722	11.7823	19.5945	44.2859	39.9342	73.1503	11.0332	15.3457	27.1696	24.4094	7.42469	11.1512	Chalcone synthase	AT5G13930.1
LotjaGi2g1v0446900_LC	260.456	102.415	187.962	457.956	1030.3	671.074	217.511	70.0149	203.772	96.6988	54.4477	57.8469	NA	NA
LotjaGi2g1v0447100_LC	90.835	41.6912	106.681	187.209	219.638	305.323	116.636	23.9777	94.2444	47.88	23.924	17.4238	NA	NA
LotjaGi2g1v0449500_LC	43.5637	19.9393	30.4803	47.3054	151.75	127.218	22.0663	2.87733	27.1696	4.69412	6.59972	4.18171	NA	NA
LotjaGi2g1v0452000_LC	238.21	142.294	205.379	322.079	1445.62	446.853	338.876	131.398	230.941	168.988	193.042	126.845	NA	NA
LotjaGi2g1v0452100_LC	186.304	111.479	169.093	315.034	750.764	502.51	318.385	50.8328	224.149	90.127	48.6729	37.6354	NA	NA
LotjaGi3g1v0002700	116.788	89.7267	103.778	51.3314	35.9408	44.5262	99.2984	85.3607	95.9425	37.5529	49.4979	50.1805	Cytochrome P450	AT5G25900.1
LotjaGi3g1v0021200	399.489	340.78	354.152	257.663	239.605	268.748	427.141	379.807	468.675	324.833	276.363	355.445	Malic enzyme	AT1G79750.1
LotjaGi3g1v0026800	7.4151	12.6886	12.3373	14.091	31.9474	19.0827	9.45699	9.59109	8.49049	9.38823	9.89958	10.4543	Disease resistance protein (TIR-NBS-LRR class)	AT5G17680.2
LotjaGi3g1v0029300	34.2949	38.0659	37.0118	44.2859	35.9408	31.8045	20.4902	24.9368	16.1319	37.5529	37.9484	28.575	Nuclear transcription factor Y subunit	AT1G17590.1
LotjaGi3g1v0054900_LC	5.56133	5.43798	5.80577	14.091	47.9211	20.6729	15.7617	8.63198	8.49049	4.69412	6.59972	4.18171	NA	NA
LotjaGi3g1v0055300	6.48822	1.81266	5.08004	5.03249	3.99342	0	42.5565	23.9777	22.9243	16.8988	34.6485	20.2116	NA	NA
LotjaGi3g1v0060500	128.837	126.886	127.727	119.773	183.698	168.564	88.2653	95.9109	100.188	85.4329	103.121	95.4823	Adp,atp carrier protein, mitochondrial	AT5G13490.1
LotjaGi3g1v0078100	57.467	48.0355	52.9776	15.0975	7.98685	25.4436	37.828	48.9145	58.5844	16.8988	11.5495	15.3329	NA	NA
LotjaGi3g1v0078700	22.2453	9.96963	20.3202	32.2079	19.9671	41.3458	7.88083	2.87733	5.94334	15.0212	10.7245	3.48475	Chalcone synthase	AT5G13930.1
LotjaGi3g1v0078800_LC	175.182	131.418	148.773	382.469	1186.05	516.822	185.988	68.0967	132.452	113.598	121.27	78.0585	NA	NA
LotjaGi3g1v0086300_LC	0	2.71899	0	7.04548	3.99342	6.36089	0	0	0	4.69412	11.5495	15.3329	Defensin-like protein	AT1G19610.1
LotjaGi3g1v0094700	15.7571	28.0962	18.143	7.04548	7.98685	9.54134	55.1658	21.1004	32.2639	13.1435	9.89958	10.4543	Dihydroflavonol-4-reductase	AT4G27250.1
LotjaGi3g1v0097800	443.052	404.223	417.289	377.437	459.244	485.018	174.954	240.736	246.224	374.59	295.338	282.962	NAD(P)H dehydrogenase (Quinone)	AT4G27270.1
LotjaGi3g1v0098300	14.8302	12.6886	12.3373	28.1819	23.9605	30.2142	42.5565	63.3012	47.5467	99.5153	61.8724	82.9372	UDP-glycosyltransferase	AT1G73880.1
LotjaGi3g1v0106100	6.48822	8.15697	12.3373	6.03899	7.98685	4.77067	17.3378	14.3866	14.4338	9.38823	9.07462	8.36341	NA	NA
LotjaGi3g1v0112500	0	0.90633	2.17716	3.01949	0	0	14.1855	12.4684	16.1319	2.81647	3.29986	4.18171	NA	NA
LotjaGi3g1v0135600	0	0	0.725721	0	0	0	4.7285	3.83643	3.3962	0	1.64993	2.7878	NA	NA
LotjaGi3g1v0139000	0.926888	0.90633	1.45144	0	0	0	6.30466	3.83643	6.79239	1.87765	0	0	NAC domain protein	AT2G43000.1
LotjaGi3g1v0148400	7.4151	18.1266	14.5144	10.065	0	11.1316	34.6756	59.4647	37.3582	61.0235	62.6974	56.453	Polyubiquitin	AT4G05320.2
LotjaGi3g1v0154900	40.7831	41.6912	37.7375	45.2924	39.9342	41.3458	45.7088	44.119	44.9996	24.4094	30.5237	27.878	BZIP family transcription factor	AT3G58120.1
LotjaGi3g1v0158100	307.727	341.687	336.009	354.287	379.375	327.586	154.464	196.617	202.074	311.689	245.015	280.871	Phosphoenolpyruvate carboxylase	AT3G14940.1
LotjaGi3g1v0163300	28.7335	30.8152	31.206	50.3249	63.8948	49.2969	23.6425	34.5279	27.1696	27.2259	35.4735	42.514	Homeobox leucine-zipper protein	AT5G60690.1
LotjaGi3g1v0168300	90.835	96.071	95.0694	45.2924	35.9408	57.248	47.285	80.5651	44.9996	64.7788	54.4477	56.453	Xyloglucan endotransglucosylase/hydrolase	AT2G36870.1
LotjaGi3g1v0177500	34.2949	27.1899	18.8687	39.2534	103.829	28.624	310.505	188.944	180.847	184.009	254.089	190.965	Rho GTPase-activating protein	AT5G22400.1
LotjaGi3g1v0182800	76.9317	41.6912	52.2519	76.4938	223.632	97.0036	80.3844	46.9963	61.1315	39.4306	20.6241	38.3323	Ribonuclease H	AT5G61090.1
LotjaGi3g1v0186900_LC	17.6109	17.2203	14.5144	36.2339	95.8422	27.0338	18.914	12.4684	13.5848	5.63294	18.1492	9.75731	NA	NA
LotjaGi3g1v0197600	70.4435	52.5672	58.7834	47.3054	39.9342	30.2142	104.027	92.0744	67.9239	69.4729	59.3975	68.3012	Ferritin	AT5G01600.1
LotjaGi3g1v0204200_LC	15.7571	18.1266	12.3373	20.13	27.954	20.6729	23.6425	28.7733	24.6224	26.287	37.1234	28.575	NA	NA
LotjaGi3g1v0221400_LC	3.70755	6.34431	5.80577	5.03249	3.99342	6.36089	11.0332	6.71376	8.49049	1.87765	3.29986	2.7878	NA	NA
LotjaGi3g1v0222100	880.544	894.548	875.219	832.373	603.007	628.138	1103.32	1062.69	915.275	1217.65	1018.83	1094.91	NA	NA
LotjaGi3g1v0230400	21.3184	25.3773	23.2231	27.1754	27.954	23.8533	28.371	21.1004	26.3205	33.7976	34.6485	41.1201	Gamma-glutamyl phosphate reductase	AT2G39800.1
LotjaGi3g1v0240000	4.63444	6.34431	8.70865	0	0	1.59022	4.7285	11.5093	5.09429	10.3271	10.7245	4.87866	Kinase family protein	AT3G58690.1
LotjaGi3g1v0243000	23.1722	29.9089	23.2231	28.1819	23.9605	23.8533	37.828	52.751	42.4524	37.5529	51.1478	52.2713	VAC14-like protein	AT2G01690.1
LotjaGi3g1v0253600_LC	0	0	0.725721	4.02599	3.99342	6.36089	0	0	0.849049	2.81647	0.824965	0.696951	NA	NA
LotjaGi3g1v0285400	377.243	502.107	442.69	688.444	882.547	699.698	654.109	526.551	513.675	648.727	544.477	627.953	NA	NA
LotjaGi3g1v0290700	2236.58	1621.43	2014.6	2586.7	5618.75	3274.27	1932.38	1720.64	1750.74	1699.27	2523.57	1777.92	Cyclin	AT5G06150.1
LotjaGi3g1v0299900	4.63444	13.595	6.53149	2.013	0	0	9.45699	6.71376	5.94334	9.38823	8.24965	9.06036	NA	NA
LotjaGi3g1v0306400_LC	144.595	92.4457	137.161	126.819	443.27	243.304	162.345	45.0781	96.7916	51.6353	32.1736	44.6049	NA	NA
LotjaGi3g1v0316700	38.9293	40.7849	47.1718	18.117	27.954	23.8533	39.4041	38.3643	45.8486	41.3082	34.6485	32.0597	NA	NA
LotjaGi3g1v0331800	24.0991	19.9393	26.1259	42.2729	43.9277	33.3947	22.0663	20.1413	22.9243	25.3482	15.6743	27.878	Leucine-rich receptor-like kinase	AT5G65700.1
LotjaGi3g1v0350400	7.4151	3.62532	5.80577	9.05848	11.9803	12.7218	6.30466	5.75465	6.79239	11.2659	17.3243	11.8482	NA	NA
LotjaGi3g1v0356300	50.0519	27.1899	37.7375	18.117	15.9737	25.4436	14.1855	18.2231	34.811	11.2659	14.0244	9.06036	NA	NA
LotjaGi3g1v0385800	0	0	2.17716	6.03899	3.99342	6.36089	0	0.959109	0	0	0.824965	0	Ferric reduction oxidase 2	AT1G01580.1
LotjaGi3g1v0391400	69.5166	80.6634	77.6521	24.1559	31.9474	36.5751	108.755	88.238	79.8106	41.3082	35.4735	33.4536	NA	NA
LotjaGi3g1v0391600_LC	10.1958	3.62532	5.80577	6.03899	3.99342	9.54134	47.285	15.3457	24.6224	1.87765	6.59972	9.06036	NA	NA
LotjaGi3g1v0392500	1.85378	1.81266	0	0	0	0	9.45699	7.67287	0.849049	0	0.824965	0	protein kinase family protein	AT2G46340.1
LotjaGi3g1v0401800	13.9033	9.0633	17.4173	4.02599	7.98685	4.77067	15.7617	7.67287	14.4338	2.81647	0.824965	2.7878	Non-specific serine/threonine protein kinase	AT1G01140.1
LotjaGi3g1v0419600	376.316	306.34	333.106	251.624	191.684	278.289	398.77	335.688	432.166	318.261	270.589	295.507	Lipoxygenase	AT1G55020.1
LotjaGi3g1v0420000	993.624	1201.79	931.1	780.036	495.185	667.894	1057.61	1160.52	1046.88	860.901	975.109	1064.94	Lipoxygenase	AT1G55020.1
LotjaGi3g1v0420400	3519.39	4166.4	3342.67	2328.03	1777.07	2140.44	3092.44	3614.88	3234.03	2433.43	2426.22	2955.77	Lipoxygenase	AT1G55020.1
LotjaGi3g1v0424000	101.958	105.134	93.618	131.851	127.79	117.676	135.55	127.561	125.659	130.496	109.72	113.603	Cell-wall invertase	AT3G13790.1
LotjaGi3g1v0432500	4.63444	2.71899	4.35432	11.0715	11.9803	12.7218	1.57617	5.75465	5.94334	9.38823	6.59972	10.4543	NA	NA
LotjaGi3g1v0434400	83.4199	59.8178	92.1665	70.4548	83.8619	98.5938	39.4041	43.1599	48.3958	61.0235	70.947	71.089	UDP-glucuronate 4-epimerase 4	AT4G00110.1
LotjaGi3g1v0455600	9.26888	6.34431	5.08004	13.0845	15.9737	12.7218	6.30466	4.79554	8.49049	5.63294	8.24965	5.57561	Protein sel-1-like protein 1	AT2G25570.1
LotjaGi3g1v0470600	49.1251	41.6912	45.7204	29.1884	15.9737	25.4436	37.828	57.5465	52.641	66.6564	58.5725	50.8774	MD-2-related lipid recognition domain-containing protein / ML domain-containing protein	AT3G44100.1
LotjaGi3g1v0475300	23.1722	19.9393	28.3031	13.0845	11.9803	14.312	31.5233	22.0595	25.4715	19.7153	18.9742	28.575	Vesicle-associated membrane protein, putative	AT5G22360.1
LotjaGi3g1v0485300	1.85378	0.90633	2.17716	1.0065	0	0	6.30466	5.75465	3.3962	1.87765	0.824965	3.48475	Shugoshin-1	AT3G44960.3
LotjaGi3g1v0487600	50.0519	154.983	124.824	1.0065	0	0	61.4705	83.4425	48.3958	1.87765	0	0	High-affinity nitrate transporter 2.2	AT5G60770.1
LotjaGi3g1v0502000	33.368	32.6279	27.5774	39.2534	31.9474	33.3947	26.7948	33.5688	32.2639	41.3082	45.3731	50.1805	B3 domain-containing protein	AT3G18990.1
LotjaGi3g1v0502400	0	0.90633	0.725721	0	0	0	17.3378	6.71376	3.3962	5.63294	7.42469	4.18171	Pentatricopeptide repeat-containing protein, putative	AT2G15630.1
LotjaGi3g1v0507200	141.814	169.484	156.03	106.689	75.8751	85.872	107.179	141.948	108.678	146.456	164.993	160.299	NA	NA
LotjaGi3g1v0508400	34.2949	48.0355	58.0577	69.4483	159.737	74.7405	53.5896	36.4461	42.4524	37.5529	42.0732	23.6963	Leucine-rich receptor-like kinase	AT2G16250.1
LotjaGi3g1v0513800	181.67	200.299	179.253	143.929	135.776	127.218	181.259	193.74	185.942	173.682	154.268	179.116	Squalene synthase	AT4G34640.1
LotjaGi3g1v0517100_LC	0	0	0.725721	3.01949	7.98685	11.1316	0	0.959109	0	0.938823	0.824965	1.3939	NA	NA
LotjaGi3g1v0538800	40.7831	38.9722	37.0118	39.2534	31.9474	33.3947	18.914	23.9777	24.6224	28.1647	33.8236	27.878	Pentatricopeptide repeat-containing protein family	AT5G39710.1
LotjaGi3g1v0543900	118.642	115.104	118.292	76.4938	63.8948	74.7405	91.4176	98.7882	104.433	97.6376	94.046	110.118	Gamma-tocopherol methyltransferase	AT1G64970.1
LotjaGi3g1v0545700	6.48822	4.53165	6.53149	12.078	31.9474	22.2631	12.6093	7.67287	7.64144	4.69412	7.42469	6.96951	Transducin/WD40 repeat protein	AT3G51930.1
LotjaGi3g1v0554000_LC	8.34199	9.96963	5.08004	118.767	722.81	151.071	44.1326	6.71376	18.6791	96.6988	108.07	114.997	NA	NA
LotjaGi3g1v0556000	44.4906	47.1292	38.4632	23.1494	23.9605	22.2631	42.5565	31.6506	26.3205	44.1247	50.3229	43.211	Alcohol dehydrogenase	AT4G13010.1
LotjaGi4g1v0012100	15.7571	18.1266	16.6916	2.013	0	0	26.7948	14.3866	12.7357	5.63294	7.42469	2.7878	NA	NA
LotjaGi4g1v0015400	2.78066	5.43798	2.17716	15.0975	15.9737	7.95111	3.15233	3.83643	1.6981	7.51059	8.24965	6.96951	NA	NA
LotjaGi4g1v0029800	15.7571	23.5646	18.8687	18.117	19.9671	25.4436	12.6093	15.3457	11.8867	28.1647	30.5237	21.6055	NA	NA
LotjaGi4g1v0051300	66.7359	77.9444	70.3949	44.2859	55.9079	39.7556	33.0995	48.9145	46.6977	52.5741	60.2225	71.786	Secretory carrier-associated membrane protein	AT1G61250.1
LotjaGi4g1v0052400_LC	0	0	0	0	0	1.59022	22.0663	11.5093	5.09429	6.57176	20.6241	6.27256	NA	NA
LotjaGi4g1v0061600	23.1722	19.0329	18.8687	13.0845	7.98685	15.9022	11.0332	12.4684	15.2829	20.6541	20.6241	22.3024	Phosphate translocator	AT5G46110.1
LotjaGi4g1v0069200	8.34199	9.0633	10.8858	13.0845	11.9803	15.9022	17.3378	18.2231	21.2262	11.2659	10.7245	17.4238	SUMO-activating enzyme subunit 1	AT4G24940.1
LotjaGi4g1v0073400	2.78066	4.53165	3.6286	17.1105	15.9737	11.1316	9.45699	9.59109	5.94334	5.63294	9.89958	4.18171	NA	NA
LotjaGi4g1v0074400	100.104	137.762	117.567	49.3184	63.8948	39.7556	116.636	74.8105	78.9615	53.5129	37.9484	45.9988	Nitrite reductase	AT2G15620.1
LotjaGi4g1v0075700	0	0	0	0	0	1.59022	0	0	0	4.69412	3.29986	3.48475	PI-PLC X domain-containing protein	AT1G49740.1
LotjaGi4g1v0078000_LC	14.8302	11.7823	19.5945	37.2404	171.717	28.624	14.1855	18.2231	19.5281	22.5318	19.7992	18.8177	NA	NA
LotjaGi4g1v0078900	1.85378	2.71899	3.6286	8.05198	15.9737	9.54134	3.15233	2.87733	2.54715	3.75529	4.12483	2.7878	NA	NA
LotjaGi4g1v0101300_LC	18.5378	23.5646	18.143	32.2079	43.9277	36.5751	11.0332	15.3457	20.3772	17.8376	19.7992	16.7268	NA	NA
LotjaGi4g1v0102100	56.5402	42.5975	60.2348	75.4873	83.8619	87.4623	52.0135	52.751	39.0562	41.3082	56.0976	49.4835	Leucine-rich receptor-like kinase	AT5G67200.1
LotjaGi4g1v0108200_LC	0	0	0	6.03899	3.99342	4.77067	0	0	0.849049	2.81647	0	0	NA	NA
LotjaGi4g1v0140500	31.5142	29.9089	25.4002	18.117	15.9737	17.4925	36.2518	28.7733	26.3205	29.1035	32.9986	28.575	Transcription factor	AT5G03415.1
LotjaGi4g1v0141200	39.8562	41.6912	32.6574	32.2079	27.954	38.1654	18.914	18.2231	16.1319	17.8376	25.5739	26.4841	Subtilisin-like protease	AT2G04160.1
LotjaGi4g1v0155900	85.2737	176.734	129.904	13.0845	19.9671	23.8533	64.6228	126.602	130.754	25.3482	27.2239	29.2719	High-affinity nitrate transporter 2.2	AT1G12940.1
LotjaGi4g1v0158400_LC	23.1722	20.8456	23.2231	17.1105	15.9737	19.0827	64.6228	39.3235	30.5658	34.7365	56.9226	35.5445	NA	NA
LotjaGi4g1v0160500_LC	13.9033	7.25064	7.98293	26.1689	23.9605	25.4436	9.45699	3.83643	1.6981	5.63294	8.24965	3.48475	NA	NA
LotjaGi4g1v0160800	16.684	16.3139	17.4173	6.03899	7.98685	6.36089	14.1855	18.2231	9.33954	8.44941	14.0244	10.4543	ATP-dependent 6-phosphofructokinase	AT2G22480.1
LotjaGi4g1v0162600_LC	3.70755	3.62532	2.17716	4.02599	15.9737	12.7218	7.88083	4.79554	9.33954	2.81647	3.29986	2.09085	NA	NA
LotjaGi4g1v0185600	71.3704	57.0988	57.3319	38.2469	23.9605	41.3458	52.0135	54.6692	61.9806	47.88	50.3229	49.4835	Mitochondrial outer membrane protein porin	AT3G01280.1
LotjaGi4g1v0190300	70.4435	79.7571	71.1206	53.3444	47.9211	44.5262	50.4373	70.974	55.1882	60.0847	61.8724	67.6042	Tobamovirus multiplication protein 2A	AT1G32400.1
LotjaGi4g1v0191600	75.0779	71.6001	65.3149	96.6238	99.8356	84.2818	56.742	72.8923	69.622	76.0447	84.1464	71.786	Lon protease homolog	AT5G47040.1
LotjaGi4g1v0195200_LC	28.7335	35.3469	26.1259	55.3574	191.684	85.872	72.5036	30.6915	29.7167	25.3482	25.5739	21.6055	Polynucleotidyl transferase, ribonuclease H-like superfamily protein	AT5G61090.1
LotjaGi4g1v0196200_LC	2.78066	1.81266	5.08004	5.03249	35.9408	15.9022	4.7285	2.87733	3.3962	0.938823	4.12483	3.48475	NA	NA
LotjaGi4g1v0199700	2.78066	0.90633	1.45144	5.03249	3.99342	3.18045	6.30466	3.83643	5.94334	1.87765	2.4749	1.3939	Nudix family hydrolase	AT5G47240.1
LotjaGi4g1v0217400	63.0284	85.1951	89.2636	24.1559	19.9671	34.9849	25.2186	46.0372	35.6601	21.5929	45.3731	27.878	Expansin-like protein	AT1G12560.1
LotjaGi4g1v0219800	4.63444	3.62532	5.08004	2.013	3.99342	3.18045	1.57617	2.87733	2.54715	10.3271	7.42469	7.66646	NA	NA
LotjaGi4g1v0221000	16.684	18.1266	12.3373	30.1949	43.9277	25.4436	18.914	16.3048	20.3772	19.7153	19.7992	13.939	Replication factor C subunit	AT1G63160.1
LotjaGi4g1v0224000	54.6864	57.0988	57.3319	11.0715	15.9737	30.2142	42.5565	61.383	56.0372	42.247	37.1234	39.0293	NA	NA
LotjaGi4g1v0227700	38.9293	58.0051	50.0747	16.104	23.9605	11.1316	56.742	75.7696	78.1125	15.0212	14.0244	11.1512	high-affinity nitrate transporter-like protein	AT5G50200.1
LotjaGi4g1v0250900_LC	6.48822	9.0633	5.80577	21.1364	51.9145	28.624	9.45699	10.5502	9.33954	15.0212	6.59972	6.27256	NA	NA
LotjaGi4g1v0256800	38.0024	35.3469	58.7834	22.1429	15.9737	15.9022	29.9471	46.0372	39.0562	19.7153	14.8494	8.36341	NA	NA
LotjaGi4g1v0262100	35.2217	29.0026	21.0459	44.2859	75.8751	55.6578	53.5896	61.383	41.6034	58.207	49.4979	59.2408	Kinesin-like protein	AT1G18550.1
LotjaGi4g1v0267200	40.7831	46.2229	43.5432	52.3379	55.9079	49.2969	36.2518	36.4461	39.9053	43.1859	39.5983	46.6957	Cytochrome P450, putative	AT2G26710.1
LotjaGi4g1v0270100	18.5378	21.7519	17.4173	18.117	19.9671	11.1316	44.1326	40.2826	41.6034	24.4094	28.0488	21.6055	Nitrate transporter 1.1	AT2G26690.1
LotjaGi4g1v0293000_LC	5.56133	4.53165	4.35432	6.03899	11.9803	3.18045	4.7285	8.63198	13.5848	23.4706	19.7992	20.9085	NA	NA
LotjaGi4g1v0293200_LC	45.4175	46.2229	44.269	22.1429	27.954	28.624	22.0663	35.487	31.4148	25.3482	23.924	27.878	NA	NA
LotjaGi4g1v0295400_LC	0	0	0	2.013	0	1.59022	297.895	173.599	156.225	122.047	201.292	124.754	NA	NA
LotjaGi4g1v0316100_LC	19.4646	18.1266	21.7716	8.05198	7.98685	14.312	20.4902	35.487	27.1696	28.1647	43.7232	43.211	NA	NA
LotjaGi4g1v0327400	22.2453	18.1266	21.0459	24.1559	31.9474	20.6729	6.30466	9.59109	9.33954	8.44941	15.6743	9.06036	NA	NA
LotjaGi4g1v0333400	0.926888	0	1.45144	25.1624	11.9803	27.0338	4.7285	3.83643	1.6981	23.4706	28.8738	27.878	Serpin-like protein	AT1G47710.1
LotjaGi4g1v0339300	12.9764	15.4076	15.9659	9.05848	7.98685	7.95111	15.7617	16.3048	13.5848	14.0823	15.6743	9.75731	Fatty acid oxidation complex subunit alpha	AT3G06860.1
LotjaGi4g1v0363000	13.9033	29.0026	25.4002	41.2664	175.711	58.8382	20.4902	11.5093	7.64144	16.8988	26.3989	32.0597	WAT1-related protein (MtN21)	AT1G68170.1
LotjaGi4g1v0365400	10.1958	7.25064	10.8858	3.01949	3.99342	3.18045	9.45699	6.71376	5.09429	12.2047	12.3745	16.0299	Caffeoyl-CoA-O-methyltransferase	AT1G67980.1
LotjaGi4g1v0365500	18.5378	19.0329	16.6916	17.1105	15.9737	9.54134	25.2186	51.7919	39.0562	19.7153	29.6987	26.4841	Cytochrome P450, putative	AT1G74110.1
LotjaGi4g1v0374000	8.34199	9.0633	8.70865	11.0715	15.9737	12.7218	1.57617	3.83643	2.54715	9.38823	10.7245	7.66646	NA	NA
LotjaGi4g1v0391000	7.4151	9.96963	7.25721	2.013	3.99342	1.59022	4.7285	7.67287	8.49049	9.38823	7.42469	7.66646	NA	NA
LotjaGi4g1v0401000	26.8797	29.0026	26.8517	38.2469	63.8948	58.8382	42.5565	37.4052	37.3582	30.0423	21.4491	34.1506	NA	NA
LotjaGi4g1v0402800_LC	0	0	1.45144	0	0	0	63.0466	9.59109	19.5281	13.1435	14.0244	21.6055	NA	NA
LotjaGi4g1v0405700	3.70755	4.53165	5.08004	5.03249	3.99342	6.36089	15.7617	5.75465	11.0376	3.75529	2.4749	4.87866	Ubiquitin carboxyl-terminal hydrolase	AT4G39370.1
LotjaGi4g1v0406700	5.56133	5.43798	5.08004	0	0	1.59022	3.15233	6.71376	3.3962	2.81647	2.4749	2.7878	WAT1-related protein (MtN21)	AT5G64700.1
LotjaGi4g1v0433700	10.1958	1.81266	5.08004	20.13	27.954	22.2631	15.7617	14.3866	11.8867	8.44941	2.4749	6.27256	NA	NA
LotjaGi4g1v0440800	4.63444	1.81266	3.6286	7.04548	15.9737	6.36089	1.57617	1.91822	1.6981	7.51059	7.42469	11.1512	Tetraspanin family protein	AT2G19580.1
LotjaGi4g1v0445200	19.4646	17.2203	18.8687	22.1429	31.9474	38.1654	20.4902	15.3457	20.3772	12.2047	17.3243	16.0299	6-phosphogluconate dehydrogenase family protein	AT4G29120.1
LotjaGi4g1v0445400	22.2453	22.6583	26.8517	19.1235	15.9737	12.7218	12.6093	14.3866	8.49049	26.287	22.2741	25.7872	Ceramide glucosyltransferase	AT2G19880.2
LotjaGi4g1v0445900	354.998	367.97	362.86	289.871	215.645	273.518	313.657	359.666	374.431	348.303	345.66	373.566	Malic enzyme	AT5G25880.1
LotjaGi4g1v0460600	24.0991	20.8456	19.5945	7.04548	3.99342	3.18045	3.15233	9.59109	17.83	16.8988	21.4491	19.5146	NA	NA
LotjaGi4g1v0461900	115.861	118.729	96.5208	83.5393	63.8948	89.0525	119.789	132.357	129.904	109.842	121.27	103.149	Elongation factor 1 alpha	AT1G18070.1
LotjaGi5g1v0003400	38.9293	34.4406	22.4973	14.091	23.9605	20.6729	52.0135	54.6692	47.5467	23.4706	32.1736	26.4841	Expansin	AT1G20190.1
LotjaGi5g1v0031900	16.684	18.1266	22.4973	29.1884	43.9277	34.9849	36.2518	24.9368	28.8677	30.9812	25.5739	27.878	NA	NA
LotjaGi5g1v0037500	127.911	125.074	150.224	92.5978	111.816	82.6916	143.431	157.294	142.64	117.353	127.87	128.239	Squalene monooxygenase	AT1G58440.1
LotjaGi5g1v0039900	17.6109	14.5013	11.6115	11.0715	7.98685	11.1316	18.914	23.9777	23.7734	23.4706	17.3243	14.636	NA	NA
LotjaGi5g1v0047100	59.3208	49.8482	48.6233	89.5783	111.816	68.3796	44.1326	47.9554	56.0372	48.8188	69.2971	59.9378	PHD finger alfin-like protein	AT5G20510.1
LotjaGi5g1v0047400	49.1251	49.8482	50.0747	59.3834	31.9474	58.8382	107.179	80.5651	93.3954	69.4729	60.2225	52.2713	NA	NA
LotjaGi5g1v0054800	27.8066	25.3773	29.7545	39.2534	63.8948	34.9849	64.6228	93.0335	86.603	76.9835	95.696	87.8158	Chitinase	AT4G19810.1
LotjaGi5g1v0055000	1.85378	1.81266	4.35432	1.0065	0	0	3.15233	3.83643	5.94334	4.69412	5.77476	9.06036	tRNA(His) guanylyltransferase	AT2G32320.1
LotjaGi5g1v0055200	0	0.90633	0	0	0	1.59022	4.7285	3.83643	3.3962	3.75529	2.4749	5.57561	Chitinase	AT4G19810.1
LotjaGi5g1v0055900_LC	0	0	0.725721	0	0	0	53.5896	24.9368	30.5658	28.1647	23.099	36.2415	NA	NA
LotjaGi5g1v0059800	27.8066	27.1899	22.4973	14.091	3.99342	12.7218	4.7285	7.67287	11.8867	18.7765	16.4993	19.5146	NA	NA
LotjaGi5g1v0062200	120.495	125.074	126.275	96.6238	95.8422	97.0036	118.212	135.234	107.829	117.353	115.495	126.845	Pleiotropic drug resistance ABC transporter	AT1G15520.1
LotjaGi5g1v0068400	8.34199	11.7823	8.70865	3.01949	3.99342	3.18045	12.6093	8.63198	8.49049	6.57176	11.5495	5.57561	Actin-depolymerizing factor	AT5G59890.1
LotjaGi5g1v0080900	34.2949	40.7849	33.3831	39.2534	15.9737	34.9849	127.669	83.4425	95.0935	113.598	109.72	124.754	Protein kinase	AT3G09830.1
LotjaGi5g1v0093300	79.7124	54.3798	63.8634	39.2534	11.9803	22.2631	67.7751	95.9109	77.2634	73.2282	76.7218	90.6036	NA	NA
LotjaGi5g1v0099000	75.0779	77.0381	63.8634	58.3769	47.9211	54.0676	115.06	83.4425	79.8106	73.2282	75.0718	70.392	Ubiquitin, putative	AT2G36170.1
LotjaGi5g1v0106700	3.70755	11.7823	2.90288	102.663	115.809	133.579	0	2.87733	10.1886	101.393	92.3961	106.634	Nuclear transcription factor Y subunit	AT5G06510.1
LotjaGi5g1v0117200	4.63444	6.34431	4.35432	3.01949	3.99342	6.36089	9.45699	6.71376	12.7357	9.38823	12.3745	9.75731	Homeobox associated leucine zipper protein	AT5G06710.1
LotjaGi5g1v0117300	18.5378	22.6583	16.6916	6.03899	3.99342	9.54134	15.7617	18.2231	19.5281	11.2659	9.89958	7.66646	Peroxidase	AT5G06720.1
LotjaGi5g1v0120400	88.0544	116.01	86.3608	67.4353	39.9342	50.8871	28.371	25.8959	31.4148	27.2259	30.5237	28.575	MLP-like protein	AT1G70890.1
LotjaGi5g1v0156100	3.70755	2.71899	5.08004	12.078	11.9803	15.9022	7.88083	2.87733	2.54715	6.57176	4.94979	4.18171	NA	NA
LotjaGi5g1v0158200_LC	0	0	0.725721	0	0	0	28.371	5.75465	6.79239	15.96	19.7992	9.75731	Transposon protein, putative, Mutator sub-class	AT3G05850.1
LotjaGi5g1v0187100	70.4435	94.2584	77.6521	214.384	766.738	419.819	81.9606	16.3048	39.9053	118.292	131.169	76.6646	Gamma-tubulin complex component	AT1G80245.1
LotjaGi5g1v0215000	77.8586	75.2254	68.2177	46.2989	27.954	44.5262	50.4373	70.974	64.5277	31.92	50.3229	35.5445	NADP-dependent alkenal double bond reductase	AT5G16970.1
LotjaGi5g1v0224900	12.0495	18.1266	13.063	14.091	11.9803	11.1316	15.7617	19.1822	16.1319	22.5318	23.924	25.0902	splicing factor-like protein	AT1G09140.1
LotjaGi5g1v0232800	223.38	245.616	229.328	177.144	183.698	176.515	217.511	216.759	199.526	224.379	234.29	216.752	Pyrrolidone-carboxylate peptidase	AT1G56700.1
LotjaGi5g1v0236000	18.5378	16.3139	29.0288	6.03899	11.9803	7.95111	20.4902	41.2417	33.1129	10.3271	9.07462	9.06036	Expansin	AT4G01630.1
LotjaGi5g1v0244300	30.5873	25.3773	28.3031	33.2144	19.9671	12.7218	6.30466	8.63198	8.49049	6.57176	9.07462	7.66646	Histone-lysine N-methyltransferase	AT4G02020.2
LotjaGi5g1v0246300	33.368	29.9089	25.4002	15.0975	19.9671	20.6729	29.9471	34.5279	31.4148	27.2259	27.2239	35.5445	NA	NA
LotjaGi5g1v0249900	25.9529	19.9393	21.0459	43.2794	47.9211	39.7556	17.3378	17.264	33.1129	28.1647	27.2239	22.9994	Poly [ADP-ribose] polymerase	AT4G02390.2
LotjaGi5g1v0258600	76.0048	92.4457	122.647	32.2079	51.9145	46.1165	75.6559	83.4425	91.6973	74.167	59.3975	62.7256	Glutathione S-transferase	AT3G09270.1
LotjaGi5g1v0260800	28.7335	28.0962	31.9317	13.0845	11.9803	9.54134	28.371	23.0186	20.3772	12.2047	18.1492	11.1512	Ankyrin repeat-containing protein, putative	AT5G20350.1
LotjaGi5g1v0271700	13.9033	19.9393	10.8858	18.117	0	11.1316	77.2321	155.376	101.037	128.619	136.119	160.996	Pumilio, putative	AT3G10360.1
LotjaGi5g1v0288600	428.222	447.727	414.386	395.554	367.395	305.323	1428.01	892.93	883.86	751.059	857.139	749.222	Peroxidase	AT1G71695.1
LotjaGi5g1v0293200_LC	11.1227	13.595	4.35432	13.0845	95.8422	12.7218	570.572	289.651	140.093	183.071	403.408	215.358	NA	NA
LotjaGi5g1v0295300	12.0495	6.34431	10.1601	6.03899	3.99342	3.18045	3.15233	2.87733	2.54715	10.3271	15.6743	6.96951	NA	NA
LotjaGi5g1v0318900	63.0284	40.7849	51.5262	78.5068	91.8488	92.2329	42.5565	54.6692	66.2258	51.6353	57.7476	40.4232	Cysteine-rich receptor like kinase	AT4G05200.1
LotjaGi5g1v0327700	29.6604	27.1899	31.206	35.2274	35.9408	39.7556	23.6425	24.9368	29.7167	29.1035	31.3487	25.7872	NA	NA
LotjaGi5g1v0330100	2.78066	7.25064	5.08004	4.02599	7.98685	6.36089	17.3378	13.4275	12.7357	9.38823	13.1994	11.8482	Heavy-metal-associated domain-containing family protein	AT1G22990.1
LotjaGi5g1v0331900	26.8797	21.7519	19.5945	10.065	7.98685	7.95111	17.3378	7.67287	14.4338	18.7765	18.1492	31.3628	5-methylthioadenosine/S-adenosylhomocysteine deaminase	AT3G55850.3
LotjaGi5g1v0337800_LC	0.926888	1.81266	2.17716	3.01949	0	0	6.30466	9.59109	4.24524	12.2047	15.6743	12.5451	NA	NA
LotjaGi6g1v0005700	78.7855	81.5697	72.5721	48.3119	35.9408	34.9849	81.9606	90.1562	96.7916	76.0447	63.5223	48.7866	Phosphate transporter	AT2G38940.1
LotjaGi6g1v0015500	55.6133	48.0355	44.9947	26.1689	23.9605	17.4925	56.742	39.3235	38.2072	31.92	36.2985	29.9689	Uricase	AT2G26230.1
LotjaGi6g1v0021200	23.1722	20.8456	21.0459	16.104	11.9803	17.4925	25.2186	20.1413	23.7734	23.4706	28.8738	30.6658	Actin-related protein	AT3G33520.1
LotjaGi6g1v0035200	32.4411	27.1899	22.4973	27.1754	47.9211	34.9849	15.7617	19.1822	17.83	27.2259	22.2741	30.6658	NA	NA
LotjaGi6g1v0036500	537.595	671.591	590.737	358.313	231.619	297.372	449.207	665.621	496.694	405.572	480.13	448.139	O-methyltransferase, putative	AT4G35160.1
LotjaGi6g1v0041900	126.984	146.826	129.178	115.747	87.8553	95.4134	133.974	158.253	150.282	167.111	162.518	186.086	Aspartokinase-homoserine dehydrogenase	AT4G19710.2
LotjaGi6g1v0050400	0.926888	0.90633	0.725721	3.01949	7.98685	1.59022	3.15233	2.87733	3.3962	7.51059	8.24965	7.66646	Zinc finger CCCH domain protein	AT5G63700.1
LotjaGi6g1v0055300	1406.09	1438.35	1415.16	1105.13	782.711	1065.45	1388.6	1364.81	1398.38	1216.71	1150.83	1151.36	Glutamine synthetase	AT5G37600.1
LotjaGi6g1v0061100	12.9764	10.876	12.3373	15.0975	27.954	25.4436	20.4902	18.2231	17.83	8.44941	9.07462	14.636	Protein kinase	AT1G07570.1
LotjaGi6g1v0073300	7.4151	4.53165	8.70865	17.1105	23.9605	27.0338	12.6093	9.59109	5.09429	5.63294	7.42469	9.06036	Cytochrome P450	AT5G05690.1
LotjaGi6g1v0078100	7.4151	12.6886	7.98293	7.04548	3.99342	4.77067	9.45699	6.71376	8.49049	15.0212	10.7245	16.0299	NA	NA
LotjaGi6g1v0177100	3.70755	1.81266	4.35432	2.013	0	1.59022	4.7285	2.87733	3.3962	7.51059	8.24965	5.57561	NA	NA
LotjaGi6g1v0187300	7.4151	6.34431	8.70865	1.0065	0	0	6.30466	0.959109	3.3962	0	0	0	Flavonoid 3'-hydroxylase	AT5G07990.1
LotjaGi6g1v0202300	1.85378	0.90633	3.6286	2.013	0	0	140.279	65.2194	66.2258	56.3294	98.9958	71.786	NA	NA
LotjaGi6g1v0206000	12.0495	9.0633	18.143	23.1494	35.9408	38.1654	17.3378	14.3866	11.8867	19.7153	12.3745	22.3024	Cytochrome P450 family protein	AT4G31940.1
LotjaGi6g1v0222500_LC	8.34199	17.2203	19.5945	11.0715	47.9211	9.54134	685.632	431.599	258.96	216.868	183.142	206.994	NA	NA
LotjaGi6g1v0232200	260.456	298.183	268.517	181.17	151.75	203.549	182.835	188.944	199.526	239.4	215.316	228.6	Beta-galactosidase	AT3G13750.1
LotjaGi6g1v0243200	0	0.90633	0	5.03249	7.98685	3.18045	3.15233	4.79554	4.24524	4.69412	1.64993	3.48475	NA	NA
LotjaGi6g1v0245200	7.4151	10.876	7.25721	10.065	7.98685	7.95111	6.30466	4.79554	5.09429	4.69412	3.29986	2.7878	Protein N-methyltransferase	AT4G20130.1
LotjaGi6g1v0247900	16.684	14.5013	10.8858	5.03249	3.99342	1.59022	9.45699	10.5502	16.981	3.75529	3.29986	4.87866	2-oxoglutarate (2OG) and Fe(II)-dependent oxygenase superfamily protein	AT3G21420.1
LotjaGi6g1v0268300	190.939	196.674	169.093	199.287	191.684	219.451	132.398	147.703	150.282	185.887	182.317	197.237	Tubulin beta chain	AT5G23860.1
LotjaGi6g1v0271600	89.9081	117.823	110.31	67.4353	47.9211	33.3947	110.332	90.1562	105.282	76.9835	63.5223	72.4829	Ferredoxin--NADP reductase	AT4G05390.1
LotjaGi6g1v0274700	11.1227	13.595	11.6115	10.065	7.98685	6.36089	17.3378	16.3048	16.1319	13.1435	14.8494	8.36341	NA	NA
LotjaGi6g1v0278300	61.1746	43.5039	45.7204	134.871	706.836	135.169	50.4373	22.0595	31.4148	122.047	105.596	124.057	NA	NA
LotjaGi6g1v0315400	10.1958	7.25064	7.25721	9.05848	7.98685	3.18045	17.3378	23.0186	31.4148	6.57176	14.0244	11.1512	GDSL esterase/lipase	AT5G45670.1
LotjaGi6g1v0317100	51.9057	57.0988	60.9605	43.2794	35.9408	33.3947	88.2653	66.1785	69.622	61.9623	42.8982	59.2408	NA	NA
LotjaGi6g1v0318700	14.8302	18.1266	12.3373	10.065	3.99342	1.59022	17.3378	23.0186	18.6791	29.1035	29.6987	26.4841	Heat shock transcription factor	AT4G18880.1
LotjaGi6g1v0340100	4.63444	8.15697	7.98293	6.03899	3.99342	3.18045	15.7617	19.1822	10.1886	15.96	9.89958	12.5451	NA	NA
LotjaGi6g1v0347800	182.597	182.172	181.43	146.949	135.776	122.447	130.822	167.844	162.168	135.191	113.845	128.239	Oligopeptide transporter, putative	AT5G64410.1
LotjaGi6g1v0353200	1.85378	2.71899	1.45144	5.03249	15.9737	4.77067	1.57617	3.83643	2.54715	0.938823	0.824965	1.3939	WAT1-related protein (MtN21)	AT1G25270.1
LotjaGi6g1v0356600	9.26888	12.6886	11.6115	16.104	7.98685	15.9022	0	5.75465	0.849049	2.81647	3.29986	2.7878	Serpin-like protein	AT1G47710.1
